# Supplementary material for: Titanium(IV) Oxo-Complex with Acetylsalicylic Acid Ligand and Its Polymer Composites: Synthesis, Structure, Spectroscopic Characterization, and Photocatalytic Activity
Source: Materials (Basel). 2022 Jun 22;15(13):4408. doi: 10.3390/ma15134408 (PMC9267303; doi:10.3390/ma15134408)
Supplement: Supplementary file 1 [file materials-15-04408-s001.zip]

Archive with 1 entries (1 files):
- materials-1754885-supplementary.pdf
